# Supplementary material for: Establishment of Human Lung Cancer Organoids Using Small Biopsy and Surgical Tissues
Source: Cancers (Basel). 2025 Jul 10;17(14):2291. doi: 10.3390/cancers17142291 (PMC12293982; doi:10.3390/cancers17142291)
Supplement: Supplementary file 1 [file cancers-17-02291-s001.zip]

Archive with 1 entries (1 files):
- cancers-3684466-supplementary.pdf
